# Supplementary material for: Female Psammomys obesus Are Protected from Circadian Disruption-Induced Glucose Intolerance, Cardiac Fibrosis and Adipocyte Dysfunction
Source: Int J Mol Sci. 2024 Jul 1;25(13):7265. doi: 10.3390/ijms25137265 (PMC11242371; doi:10.3390/ijms25137265)
Supplement: Supplementary file 1 [file ijms-25-07265-s001.zip]

Archive with 1 entries (1 files):
- ijms-3063784-supplementary.pdf
